# Supplementary material for: Genome-based population structure analysis of the strawberry plant pathogen Xanthomonas fragariae reveals two distinct groups that evolved independently before its species description
Source: Microb Genom. 2018 Jun 6;4(7):e000189. doi: 10.1099/mgen.0.000189 (PMC6113873; doi:10.1099/mgen.0.000189)
Supplement: Supplementary File 4 [file mgen-4-189-s002.xlsx]

## Sheet: Table S1
Table S1. List of Xanthomonas fragariae strains used in this study with source, geographic origin, year of isolation, MLVA and CRISPR groups, sequencing method and assembly metrics.
Strain*	Source	Geographic origin	Host plant	Year of isolation	MLVA†	CRISPR‡	CRISPR spacer sequence§	Sequencing method	Contig number	Genome size (bp)	N50 (bp)	Genome coverage (×)	EMBL assembly
PD 885T	M. Bergsma-Vlami	USA	Fragaria chiloensis var. ananassa	1960	III	Xf-CGr-IA	A	HiSeq	315	3 967 798	25 808	87	ORZX01000000
								PacBio	3	4 247 102	NR	275	NA
PD 4314	M. Bergsma-Vlami	USA	Fragaria chiloensis var. ananassa	1960	III	Xf-CGr-IA	A	HiSeq	269	3 916 386	26 400	81	ORZN01000000
PD 2659	M. Bergsma-Vlami	USA	Fragaria sp.	1962	III	Xf-CGr-IA	A	HiSeq	307	3 906 838	25 378	85	ORZH01000000
ICMP 659	ICMP	Minesota, USA	Fragaria sp.	1982	III	Xf-CGr-IA	A	MiSeq	430	4 261 863	15 440	136	ORYV01000000
ICMP 661	ICMP	Minesota, USA	Fragaria sp.	1982	III	Xf-CGr-IA	A	MiSeq	439	4 237 595	16 475	125	ORYY01000000
XF 61	J. van der Wolf	The Netherlands	Variety Figaro	2010	II	Xf-CGr-IB	B	HiSeq	290	3 851 234	24 945	80	ORZZ01000000
JVD-0051	B. Cottyn||	Belgium	Fragaria × ananassa	2002	II	Xf-CGr-IB	A	MiSeq	372	4 153 884	19 553	113	ORZC01000000
PD 2905	M. Bergsma-Vlami	Portugal	Fragaria sp. Cambridge vigour	1996	II	Xf-CGr-IB	B	HiSeq	309	3 884 696	25 697	81	ORZJ01000000
CFBP 4784	CFBP	Portugal	Fragaria sp. Thulda.	1995	IV	Xf-CGr-IC	A	MiSeq	357	4 124 522	18 256	106	ORXZ01000000
ICMP 13779	ICMP	Matera, Italy	Fragaria × ananassa Duchesne	1996	IV	Xf-CGr-IC	A	MiSeq	416	4 214 139	17 279	124	ORYL01000000
ICMP 13780	ICMP	Matera, Italy	Fragaria × ananassa Duchesne	1996	IV	Xf-CGr-IC	B	MiSeq	395	4 177 418	17 028	93	ORYN01000000
PD 3170	M. Bergsma-Vlami	The Netherlands	Fragaria sp.	1996	IV	Xf-CGr-IC	A	HiSeq	302	3 916 245	26 147	86	ORZM01000000
CFBP 4785	CFBP	Portugal	Fragaria sp.	1998	IV	Xf-CGr-IC	A	MiSeq	284	4 125 451	28 591	94	ORYA01000000
CFBP 4786	CFBP	Portugal	Fragaria sp.	1998	IV	Xf-CGr-IC	C	MiSeq	377	4 155 690	18 488	95	ORYB01000000
CFBP 5253	CFBP	France	Fragaria sp.	1999	IV	Xf-CGr-IC	A	MiSeq	283	4 144 169	26 506	107	ORYC01000000
CFBP 5257	CFBP	France	Fragaria sp.	1999	IV	Xf-CGr-IC	A	MiSeq	436	4 168 444	14 567	107	ORYE01000000
CFBP 5260	CFBP	France	Fragaria sp.	1999	IV	Xf-CGr-IC	A	MiSeq	413	4 182 276	16 793	108	ORYD01000000
PD 4634	M. Bergsma-Vlami	The Netherlands	Fragaria sp.	2003	IV	Xf-CGr-IC	A	HiSeq	277	3 885 174	26 271	91	ORZO01000000
PD 4932	M. Bergsma-Vlami	The Netherlands	Fragaria sp. Elsanta	2004	IV	Xf-CGr-IC	A	HiSeq	281	3 837 682	26 271	88	ORZP01000000
PD 5205	M. Bergsma-Vlami	The Netherlands	Fragaria sp. Elsanta	2005	IV	Xf-CGr-IC	A	HiSeq	289	3 878 696	25 888	93	ORZQ01000000
								PacBio	3	4 281 546	NR	248	NA
PD 5365	M. Bergsma-Vlami	The Netherlands	Fragaria sp. Elsanta	2006	IV	Xf-CGr-IC	A	HiSeq	298	3 877 343	25 879	87	ORZR01000000
PD 5482	M. Bergsma-Vlami	The Netherlands	Fragaria sp. Figaro	2007	IV	Xf-CGr-IC	A	HiSeq	286	3 888 867	26 271	77	ORZS01000000
PD 6879	M. Bergsma-Vlami	The Netherlands	Fragaria sp.	2008	IV	Xf-CGr-IC	A	HiSeq	296	3 870 233	26 403	89	ORZT01000000
PD 6840	M. Bergsma-Vlami	The Netherlands	Fragaria sp.	2009	IV	Xf-CGr-IC	A	HiSeq	288	3 871 772	26 378	92	ORZU01000000
LMG 25863	NCBI (AJRZ01000000)	Belgium	Fragaria × ananassa Elsanta	2011	IV	Xf-CGr-IC	A	HiSeq	96	4 182 545	131 42	159	NA
PD 6880	M. Bergsma-Vlami	The Netherlands	Fragaria sp. Elsanta	2011	IV	Xf-CGr-IC	A	HiSeq	279	3 868 961	25 866	92	ORZV01000000
FaP29	NCBI (CP016833-CP016835)	USA	Fragaria × ananassa Portola	2011	IV	Xf-CGr-IC	A	PacBio	3	4 282 700	NR	>400	NA
FaP21	NCBI (CP016830-CP016832)	USA	Fragaria × ananassa Portola	2011	IV	Xf-CGr-IC	A	PacBio	3	4 282 600	NR	>400	NA
PD 6881	M. Bergsma-Vlami	The Netherlands	Fragaria sp. Elsanta	2012	IV	Xf-CGr-IC	A	HiSeq	287	3 883 853	25 634	86	ORZW01000000
PD 6882	M. Bergsma-Vlami	The Netherlands	Fragaria sp. Elsanta	2013	IV	Xf-CGr-IC	A	HiSeq	274	3 884 781	26 405	83	ORZY01000000
ICMP 20572	ICMP	California, USA	Fragaria × ananassa Duchesne	2014	IV	Xf-CGr-IC	A	MiSeq	455	4 248 203	15 878	123	ORYM01000000
ICMP 20573	ICMP	California, USA	Fragaria × ananassa Duchesne	2014	IV	Xf-CGr-IC	A	MiSeq	430	4 189 885	15 932	95	ORYO01000000
ICMP 20574	ICMP	California, USA	Fragaria × ananassa Duchesne	2014	IV	Xf-CGr-IC	E	MiSeq	426	4 226 833	15 879	100	ORYQ01000000
ICMP 20575	ICMP	California, USA	Fragaria × ananassa Duchesne	2014	IV	Xf-CGr-IC	A	MiSeq	404	4 210 720	17 351	101	ORYP01000000
GBBC 2087	B. Cottyn	Belgium	Fragaria × ananassa	1999	IV	Xf-CGr-IC	A	MiSeq	414	4 193 583	17 570	98	ORYJ01000000
JVD-0046	B. Cottyn	Belgium	Fragaria × ananassa	2002	IV	Xf-CGr-IC	C	MiSeq	297	4 189 920	26 428	111	ORZA01000000
JVD-0047	B. Cottyn	Belgium	Fragaria × ananassa	2002	IV	Xf-CGr-IC	A	MiSeq	413	4 151 672	16 824	122	ORZB01000000
GBBC 2088	B. Cottyn	Belgium	Fragaria × ananassa	2000	IV	Xf-CGr-IC	D	MiSeq	414	4 186 309	19 189	130	ORYK01000000
NCPPB 1822	NCPPB	USA	Fragaria chiloensis var. ananassa	1966	I	Xf-CGr-II	A	MiSeq	269	4 138 986	31 890	103	ORZE01000000
ICMP 6269	ICMP	Auckland, New Zealand	Fragaria × ananassa Duchesne	1971	I	Xf-CGr-II	A	MiSeq	426	4 171 110	16 732	107	ORYT01000000
NCPPB 2473	NCPPB	Italy	Fragaria vesca	1972	I	Xf-CGr-II	A	MiSeq	320	4 170 063	24 244	130	ORZD01000000
PD 2660	M. Bergsma-Vlami	New Zealand	Fragaria sp. Tioga	1972	I	Xf-CGr-II	A	HiSeq	283	3 857 511	25 554	87	ORZI01000000
ICMP 6277	ICMP	New Zealand	Fragaria × ananassa Duchesne	1972	I	Xf-CGr-II	A	MiSeq	426	4 178 719	16 645	109	ORYU01000000
ICMP 6278	ICMP	New Zealand	Fragaria × ananassa Duchesne	1972	I	Xf-CGr-II	A	MiSeq	416	4 170 496	15 221	114	ORYW01000000
CFBP 1558	CFBP	France	Fragaria sp.	1974	I	Xf-CGr-II	A	MiSeq	285	4 155 782	27 304	109	ORXX01000000
ICMP 4019	ICMP	New Zealand	Fragaria × ananassa Duchesne	1974	I	Xf-CGr-II	A	MiSeq	405	4 160 473	17 250	113	ORYR01000000
CFBP 6767	CFBP	Australia	Fragaria × ananassa	1975	I	Xf-CGr-II	A	MiSeq	294	4 129 817	26 890	79	ORYF01000000
ICMP 6646	ICMP	New South Wales, Australia	Fragaria × ananassa Duchesne	1975	I	Xf-CGr-II	A	MiSeq	370	4 138 034	16 462	102	ORYZ01000000
ICMP 6648	ICMP	New South Wales, Australia	Fragaria × ananassa Duchesne	1975	I	Xf-CGr-II	A	MiSeq	396	4 153 350	18 326	100	ORYX01000000
ICMP 5813	ICMP	Cambui, Brazil	Fragaria × ananassa Duchesne	1977	I	Xf-CGr-II	B	MiSeq	395	4 147 782	17 073	98	ORYS01000000
PD 2662	M. Bergsma-Vlami	Greece	Fragaria sp.	1979	I	Xf-CGr-II	A	HiSeq	276	3 825 637	25 031	84	ORZK01000000
CFBP 2510	CFBP	Spain	Fragaria sp.	1982	I	Xf-CGr-II	A	MiSeq	281	4 136 282	26 713	94	ORXY01000000
NCPPB 3743	NCPPB	Brazil	Fragaria hybrid cv. Campinas	1990	I	Xf-CGr-II	B	MiSeq	258	4 121 308	30 183	96	ORZG01000000
F1-81	J. Pothier	Thurgau, Switzerland	Fragaria sp.	1993	I	Xf-CGr-II	A	MiSeq	265	4 107 761	29 819	105	ORYI01000000
F1-80	J. Pothier	Thurgau, Switzerland	Fragaria cv. Polka	1993	I	Xf-CGr-II	A	MiSeq	415	4 180 141	16 621	94	ORYH01000000
F2-02	J. Pothier	Zurich, Switzerland	Fragaria sp.	1994	I	Xf-CGr-II	A	MiSeq	274	4 132 705	29 277	97	ORYG01000000
PD 3145	M. Bergsma-Vlami	Spain	Fragaria sp.	1997	I	Xf-CGr-II	A	HiSeq	315	3 838 456	25 587	80	ORZL01000000
NBC 2815	M. Bergsma-Vlami	The Netherlands	NA	2011	I	Xf-CGr-II	A	HiSeq	321	3 875 262	26 312	79	ORZF01000000
								PacBio	2	4 247 102	NR	203	NA
*Culture collection providing strains are abbreviated in the strain names as CFBP (Collection Française de Bactéries associées aux Plantes, France), ICMP (International Collection of Microorganisms from Plants, New Zealand), GBBC (culture collection of the Diagnostic Centre for Plants of ILVO, Belgium), LMG (Collection of the Laboratorium voor Microbiologie en Microbiele Genetica, Belgium), NCPPB…

## Sheet: Table S2
Table S2. Average Nucleotide Identities based on BLAST (ANIb) results in percentage calculated on the 58 Xanthomonas fragariae genomes using PYANI v.0.2.0. Values were ranging between 99.48% and 99.97% identity.
	PD 5205	GBBC 2088	PD 2659	NBC 2815	CFBP 1558	JvD-0047	ICMP 20574	NCPPB 1822	PD 3170	CFBP 4784	CFBP 4785	CFBP 5260	JvD-0051	ICMP 5813	F1-81	CFBP 2510	PD 5482	PD 6879	PD 6840	PD 6880	PD 6881	PD 6882	NCPPB 3743	NCPPB 2473	ICMP 6646	PD 2662	ICMP 6277	PD 5365	ICMP 13780	CFBP 4786	GBBC 2087	FaP29	ICMP 661	F1-80	FaP21	CFBP 5253	CFBP 6767	ICMP 6269	PD 3145	ICMP 6278	PD 2660	PD 2905	CFBP 5257	ICMP 13779	PD 4932	PD 4634	ICMP 20575	XF 61	PD 4314
PD 5205	1	0.999097	0.997296	0.995047	0.994969	0.999122	0.999029	0.995077	0.999248	0.999184	0.999251	0.999017	0.997311	0.994839	0.994964	0.995051	0.999187	0.997939	0.999506	0.999279	0.998662	0.997644	0.995005	0.994963	0.994948	0.995385	0.994954	0.999275	0.998943	0.999056	0.999137	0.999984	0.997653	0.995102	0.999984	0.999277	0.994941	0.994777	0.995311	0.994868	0.994917	0.997277	0.999153	0.999095	0.998535	0.999442	0.999145	0.997408	0.99799
GBBC 2088	0.999399	1	0.997215	0.994978	0.99498	0.999136	0.999026	0.994959	0.998143	0.999212	0.999301	0.998973	0.997053	0.994929	0.99491	0.995022	0.998629	0.998613	0.998454	0.99819	0.998262	0.99851	0.995017	0.995036	0.995004	0.995065	0.994923	0.998566	0.999071	0.999051	0.99919	0.999396	0.997655	0.995083	0.999397	0.999237	0.994936	0.99491	0.994446	0.995011	0.994867	0.996815	0.999026	0.999136	0.998409	0.999079	0.999079	0.996832	0.997347
PD 2659	0.998263	0.998283	1	0.995724	0.995658	0.998279	0.998124	0.995843	0.997972	0.998291	0.998316	0.998149	0.997506	0.995616	0.995581	0.995774	0.99803	0.998047	0.997831	0.997964	0.998046	0.998217	0.9959	0.995771	0.995789	0.995633	0.99562	0.997997	0.998153	0.998155	0.998269	0.998269	0.999507	0.995938	0.99827	0.998177	0.995823	0.995662	0.995624	0.995591	0.995689	0.997145	0.998216	0.998146	0.997717	0.99799	0.998169	0.997228	0.999366
NBC 2815	0.995536	0.995395	0.995244	1	0.999188	0.995492	0.995559	0.999092	0.996115	0.99554	0.995548	0.995512	0.995601	0.999085	0.999016	0.999261	0.996062	0.994792	0.996167	0.995961	0.995364	0.994507	0.999218	0.999191	0.999059	0.999011	0.99914	0.996051	0.995404	0.995507	0.995526	0.995534	0.995071	0.999241	0.995534	0.995442	0.999209	0.999098	0.998924	0.999087	0.998886	0.996123	0.995504	0.995525	0.994712	0.996197	0.995498	0.995868	0.995613
CFBP 1558	0.995435	0.995472	0.995181	0.999614	1	0.995637	0.995369	0.999395	0.99547	0.995576	0.99554	0.995436	0.995657	0.999285	0.999275	0.999448	0.995795	0.995448	0.9952	0.995291	0.995333	0.995383	0.999396	0.999418	0.999254	0.998416	0.999361	0.995498	0.995432	0.995589	0.995516	0.995434	0.995222	0.999472	0.995434	0.995538	0.999248	0.999348	0.997818	0.999355	0.998299	0.995582	0.995435	0.99545	0.995439	0.99583	0.99557	0.99551	0.995132
JvD-0047	0.999452	0.999184	0.997433	0.99531	0.99529	1	0.999164	0.99537	0.998244	0.99926	0.999331	0.999117	0.9974	0.995243	0.995257	0.995391	0.99876	0.998483	0.998534	0.998572	0.998385	0.998353	0.995392	0.995316	0.995202	0.994876	0.995296	0.998732	0.999093	0.99915	0.99929	0.999448	0.997978	0.995382	0.999448	0.999311	0.99533	0.995243	0.994217	0.995293	0.995032	0.996922	0.999263	0.999298	0.998632	0.998915	0.999179	0.996834	0.997379
ICMP 20574	0.999463	0.999292	0.997789	0.995062	0.995121	0.999342	1	0.995272	0.998904	0.999288	0.999408	0.999206	0.997472	0.994963	0.995174	0.995215	0.999079	0.998934	0.998968	0.998917	0.998562	0.999071	0.995104	0.995122	0.995181	0.994996	0.995098	0.999027	0.999218	0.999198	0.999342	0.999461	0.997835	0.995358	0.99946	0.999277	0.995206	0.995103	0.994739	0.995021	0.995383	0.996796	0.999233	0.999346	0.998809	0.999201	0.999259	0.997016	0.997188
NCPPB 1822	0.995426	0.995483	0.995388	0.999502	0.999398	0.995628	0.995407	1	0.995789	0.995539	0.995546	0.995451	0.995641	0.999163	0.999262	0.999381	0.995864	0.995736	0.995642	0.995639	0.994997	0.995628	0.999363	0.999368	0.99928	0.998306	0.99934	0.995782	0.995527	0.995555	0.995441	0.995392	0.995516	0.999387	0.995392	0.995562	0.99932	0.999185	0.997603	0.999267	0.99842	0.995623	0.995511	0.995497	0.995673	0.995956	0.995443	0.995352	0.995381
PD 3170	0.999599	0.999555	0.998004	0.995714	0.995677	0.999524	0.999539	0.995767	1	0.999541	0.999565	0.999563	0.997821	0.995714	0.995698	0.99579	0.999482	0.999534	0.99956	0.999488	0.999623	0.99963	0.995777	0.995796	0.995707	0.995777	0.995692	0.999417	0.999564	0.999567	0.999555	0.999594	0.998214	0.995787	0.999596	0.999576	0.995697	0.995618	0.995772	0.995676	0.995831	0.99785	0.99957	0.999487	0.99929	0.999546	0.999556	0.997631	0.998249
CFBP 4784	0.999498	0.999318	0.997449	0.995245	0.995195	0.999363	0.999229	0.995315	0.998758	1	0.999405	0.999322	0.997389	0.995264	0.995232	0.995308	0.998731	0.998922	0.99848	0.998508	0.99872	0.998841	0.995399	0.995254	0.995238	0.995001	0.995244	0.998836	0.999302	0.999326	0.99931	0.999494	0.998003	0.995397	0.999494	0.999402	0.995229	0.995127	0.994402	0.995256	0.994963	0.996915	0.999315	0.999365	0.998581	0.998939	0.999336	0.996902	0.997478
CFBP 4785	0.9996	0.999385	0.997605	0.995137	0.995064	0.999336	0.999168	0.995199	0.998578	0.999433	1	0.999359	0.99727	0.99501	0.995097	0.995239	0.999029	0.998693	0.998718	0.998567	0.998242	0.998665	0.995126	0.995085	0.995121	0.994684	0.995134	0.998765	0.999242	0.999247	0.999352	0.999596	0.997891	0.995296	0.999596	0.999423	0.995056	0.995008	0.994211	0.995171	0.995046	0.99692	0.999307	0.999292	0.998723	0.999395	0.999271	0.9969	0.997298
CFBP 5260	0.999529	0.999384	0.997207	0.995053	0.995109	0.999267	0.999272	0.995135	0.998473	0.999365	0.999377	1	0.997345	0.995098	0.995027	0.995104	0.998802	0.998861	0.998619	0.998399	0.998504	0.998742	0.99515	0.995141	0.995024	0.994957	0.995056	0.998712	0.999314	0.999253	0.999379	0.999524	0.99778	0.995129	0.999525	0.999402	0.995123	0.994973	0.994576	0.995067	0.994822	0.996734	0.999345	0.999326	0.998766	0.999114	0.999286	0.996726	0.997158
JvD-0051	0.997505	0.997455	0.996652	0.995094	0.99499	0.997436	0.997415	0.995156	0.996598	0.997522	0.997511	0.997444	1	0.995024	0.995052	0.995146	0.997345	0.996964	0.996796	0.996673	0.996986	0.996875	0.995085	0.995123	0.995022	0.994865	0.99506	0.996779	0.997439	0.997456	0.99747	0.997507	0.9971	0.995207	0.997507	0.99758	0.995084	0.995017	0.994287	0.995101	0.9945	0.99848	0.997396	0.997434	0.996854	0.997452	0.997289	0.997973	0.996582
ICMP 5813	0.995676	0.995644	0.995325	0.999557	0.999443	0.995791	0.995666	0.999427	0.995543	0.995725	0.995772	0.995708	0.995868	1	0.999295	0.99947	0.995789	0.99573	0.995704	0.995471	0.995352	0.995787	0.999508	0.999433	0.999316	0.998444	0.999312	0.99589	0.995717	0.9958	0.99571	0.995676	0.995508	0.999476	0.995676	0.995813	0.999463	0.999398	0.998023	0.999383	0.998444	0.995723	0.995749	0.995654	0.995462	0.996004	0.995725	0.995627	0.995244
F1-81	0.995392	0.995312	0.995365	0.999416	0.999319	0.99541	0.995377	0.999318	0.995421	0.995455	0.9955	0.99537	0.995503	0.999222	1	0.999354	0.995667	0.995564	0.995334	0.995341	0.995173	0.995471	0.999238	0.999354	0.999229	0.998252	0.999256	0.995466	0.995356	0.99547	0.995435	0.995389	0.995317	0.999345	0.995389	0.995406	0.999242	0.99925	0.998125	0.999311	0.998588	0.995373	0.995393	0.995442	0.995171	0.995679	0.995443	0.995295	0.994966
CFBP 2510	0.995659	0.995662	0.995476	0.999656	0.999506	0.995767	0.995664	0.999411	0.995416	0.995696	0.995812	0.995618	0.995833	0.999416	0.999354	1	0.996025	0.995813	0.995738	0.99548	0.995547	0.99563	0.99948	0.999449	0.999367	0.998274	0.999421	0.995619	0.995569	0.995761	0.995666	0.995659	0.995282	0.999521	0.995659	0.9957	0.99936	0.999399	0.998367	0.999497	0.998387	0.995777	0.995703	0.995652	0.99536	0.995908	0.995753	0.995528	0.995118
PD 5482	0.999662	0.999615	0.99801	0.995725	0.995803	0.999612	0.999627	0.995875	0.999322	0.999558	0.999685	0.999597	0.997923	0.995798	0.995749	0.995891	1	0.999448	0.999532	0.999414	0.9995	0.999485	0.995902	0.995889	0.995734	0.995607	0.995794	0.99946	0.999447	0.999567	0.999662	0.999656	0.998354	0.995891	0.999656	0.999644	0.99586	0.995763	0.995605	0.995774	0.995611	0.99762	0.999534	0.999589	0.999235	0.999537	0.999645	0.997525	0.998075
PD 6879	0.999698	0.999684	0.998259	0.995892	0.995859	0.999657	0.999636	0.995935	0.999428	0.999607	0.999726	0.999651	0.998017	0.995841	0.995847	0.995938	0.999507	1	0.999569	0.999471	0.999514	0.999636	0.996021	0.995997	0.995848	0.995698	0.995864	0.999474	0.999581	0.99966	0.999633	0.999695	0.998381	0.995978	0.999696	0.999652	0.995901	0.995788	0.995715	0.995829	0.995677	0.997744	0.999664	0.999601	0.999342	0.999505	0.999669	0.99765	0.998175
PD 6840	0.999619	0.999599	0.997978	0.995614	0.995575	0.999651	0.999629	0.995727	0.999243	0.999588	0.999663	0.999651	0.997854	0.995646	0.995671	0.995736	0.99943	0.999398	1	0.99932	0.999204	0.999447	0.995655	0.995657	0.995672	0.995503	0.995679	0.999288	0.999497	0.999603	0.999561	0.999615	0.998286	0.995686	0.999615	0.999611	0.995681	0.995613	0.995449	0.995678	0.995682	0.997332	0.999632	0.999566	0.999235	0.999369	0.999579	0.99736	0.998037
PD 6880	0.99967	0.999627	0.997966	0.995747	0.995618	0.999619	0.999656	0.995825	0.999535	0.999614	0.999693	0.999652	0.997953	0.995719	0.995721	0.995831	0.999478	0.999551	0.999684	1	0.999273	0.999574	0.995825	0.995919	0.995753	0.995726	0.995739	0.999477	0.999659	0.999636	0.999657	0.999665	0.998302	0.995804	0.999666	0.999659	0.995766	0.995724	0.995575	0.995712	0.995681	0.997568	0.999611	0.999605	0.999345	0.999551	0.999666	0.997585	0.998342
PD 6881	0.999551	0.999593	0.997994	0.995644	0.995659	0.999543	0.999514	0.995671	0.9994	0.99952	0.99957	0.999513	0.997822	0.995637	0.995655	0.995711	0.999574	0.999457	0.999499	0.999245	1	0.999555	0.995676	0.995689	0.99566	0.995594	0.995689	0.999468	0.999487	0.999512	0.999519	0.99955	0.998269	0.995705	0.99955	0.999586	0.995683	0.995591	0.995715	0.995707	0.995802	0.997484	0.999502	0.999474	0.999281	0.999432	0.999533	0.997523	0.998274
PD 6882	0.999659	0.999628	0.998119	0.995767	0.995739	0.999662	0.999613	0.995775	0.999509	0.999637	0.999682	0.999622	0.997851	0.995779	0.995727	0.995788	0.999464	0.999577	0.99952	0.999515	0.999437	1	0.995774	0.995752	0.99576	0.995859	0.995781	0.999425	0.999537	0.999618	0.999585	0.999655	0.998252	0.995772	0.999656	0.999664	0.995772	0.995697	0.995638	0.995743	0.995636	0.997754	0.999617	0.999555	0.999418	0.999453	0.999641	0.997748	0.998245
NCPPB 3743	0.995419	0.99543	0.995417	0.999568	0.999403	0.995482	0.995536	0.999335	0.995029	0.995526	0.995532	0.995597	0.995711	0.999426	0.9993	0.999493	0.99574	0.995607	0.995548	0.995168	0.995434	0.995624	1	0.999429	0.999228	0.998145	0.999452	0.995404	0.995494	0.995429	0.995541	0.995416	0.995492	0.999456	0.995416	0.995491	0.9994	0.999392	0.99807	0.999319	0.998384	0.995599	0.99549	0.995448	0.99521	0.995783	0.995519	0.99542	0.995316
NCPPB 2473	0.995218	0.995356	0.99544	0.999402	0.999223	0.995459	0.995324	0.999335	0.994979	0.995424	0.99543	0.995283	0.995557	0.999128	0.999083	0.999346	0.995489	0.995433	0.995434	0.99496	0.995253	0.995318	0.999252	1	0.999094	0.998258	0.999172	0.995319	0.995375	0.995461	0.995303	0.995186	0.995289	0.999278	0.995186	0.99545	0.999173	0.999237	0.997942	0.999249	0.998444	0.995454	0.995374	0.995366	0.995112	0.995934	0.995377	0.995402	0.99496
ICMP 6646	0.995533	0.995434	0.995098	0.999387	0.999352	0.99556	0.995359	0.999287	0.995253	0.995479	0.995564	0.995461	0.99564	0.999262	0.999199	0.999381	0.995549	0.995546	0.995173	0.99539	0.995128	0.995499	0.999353	0.99922	1	0.998493	0.999313	0.995606	0.995618	0.995602	0.995494	0.99553	0.9952	0.999354	0.995531	0.995551	0.999301	0.999291	0.998014	0.999268	0.998514	0.995637	0.995483	0.995453	0.99535	0.995859	0.995479	0.995682	0.995151
PD 2662	0.996064	0.995945	0.9958	0.999554	0.999549	0.996106	0.995963	0.999524	0.99623	0.996016	0.996042	0.996031	0.996299	0.999458	0.999401	0.999587	0.996175	0.996125	0.996084	0.995993	0.995969	0.996188	0.999533	0.999597	0.999561	1	0.999469	0.996192	0.996	0.996041	0.996009	0.996028	0.995678	0.999544	0.996028	0.996029	0.999541	0.99953	0.999559	0.999501	0.9994	0.996062	0.995934	0.996006	0.996055	0.996198	0.996017	0.996178	0.995727
ICMP 6277	0.99528	0.995294	0.995127	0.99943	0.999299	0.995376	0.99527	0.999138	0.99514	0.99538	0.99536	0.995208	0.995607	0.999136	0.999071	0.999275	0.995437	0.995329	0.995056	0.994912	0.995062	0.995268	0.999317	0.999258	0.999152	0.998511	1	0.995361	0.995276	0.995293	0.995251	0.995279	0.995088	0.99925	0.995279	0.995398	0.999235	0.999236	0.997863	0.999243	0.99846	0.995454	0.995284	0.995327	0.995035	0.995579	0.995362	0.995397	0.994897
PD 5365	0.999592	0.999494	0.998088	0.995691	0.99562	0.999568	0.999528	0.995752	0.999325	0.999517	0.999555	0.999574	0.997951	0.995609	0.995654	0.995738	0.999468	0.999394	0.999434	0.999461	0.999388	0.999546	0.995754	0.995781	0.995649	0.995687	0.995652	1	0.999441	0.99954	0.999548	0.999591	0.99823	0.995782	0.999591	0.999549	0.995703	0.995613	0.995515	0.995663	0.995594	0.997725	0.99952	0.999518	0.999224	0.999455	0.999504	0.997696	0.998223
ICMP 13780	0.999489	0.999265	0.997201	0.995033	0.995021	0.999208	0.999224	0.99504	0.99843	0.999294	0.999323	0.999287	0.997492	0.995035	0.995028	0.995057	0.998641	0.998547	0.998506	0.998716	0.998171	0.998672	0.995077	0.995061	0.994964	0.995041	0.995044	0.998803	1	0.999308	0.999324	0.999485	0.997699	0.995124	0.999484	0.999348	0.995078	0.994964	0.994522	0.995076	0.994755	0.996698	0.999259	0.999277	0.998501	0.998839	0.999246	0.996958	0.9971
CFBP 4786	0.999486	0.99931	0.997359	0.995072	0.995255	0.999413	0.999214	0.995293	0.998263	0.999355	0.999348	0.999317	0.997408	0.995103	0.995233	0.995236	0.998742	0.998674	0.99863	0.998418	0.998414	0.998734	0.995249	0.995276	0.995198	0.994462	0.99515	0.99879	0.999205	1	0.999329	0.999483	0.997855	0.995278	0.999484	0.99933	0.995159	0.995065	0.994323	0.995204	0.994543	0.996653	0.99927	0.999327	0.998591	0.999068	0.999247	0.996856	0.997339
GBBC 2087	0.999588	0.999343	0.997689	0.995091	0.995096	0.999319	0.999182	0.995192	0.998753	0.999315	0.999408	0.999256	0.997566	0.995071	0.995176	0.995201	0.999025	0.998731	0.998646	0.998782	0.998623	0.998708	0.995117	0.995249	0.995208	0.99453	0.995106	0.998892	0.999341	0.999312	1	0.999582	0.997939	0.995307	0.999582	0.999465	0.995183	0.995013	0.994387	0.995193	0.994898	0.996901	0.999341	0.999346	0.998834	0.999129	0.999316	0.996879	0.997515
FaP29	0.999984	0.999094	0.997299	0.99504	0.994976	0.999111	0.999024	0.99506	0.999288	0.999181	0.999254	0.999021	0.997314	0.994836	0.994939	0.995037	0.999179	0.997934	0.999515	0.999274	0.99867	0.997611	0.994992	0.994957	0.994934	0.995355	0.994941	0.999274	0.998941	0.999055	0.999139	1	0.997645	0.995085	0.999997	0.999281	0.994867	0.994789	0.9953	0.994852	0.994924	0.997271	0.999143	0.999093	0.998573	0.999432	0.999153	0.997402	0.997997
ICMP 661	0.997912	0.997853	0.998633	0.995166	0.995091	0.997859	0.997703	0.995294	0.997117	0.997923	0.997827	0.997683	0.997013	0.995099	0.995115	0.995174	0.997674	0.997457	0.99763	0.997117	0.997157	0.997421	0.995331	0.99521	0.995268	0.995206	0.995124	0.997461	0.997668	0.997726	0.997837	0.997912	1	0.995361	0.997912	0.997731	0.995311	0.99499	0.994636	0.995154	0.994862	0.996145	0.997821	0.997711	0.997048	0.997689	0.99765	0.996128	0.998504
F1-80	0.995468	0.995457	0.995713	0.999601	0.999403	0.995449	0.995404	0.99938	0.995497	0.995499	0.99546	0.995516	0.99561	0.999346	0.999276	0.999469	0.995711	0.995531	0.995488	0.995317	0.995287	0.995639	0.999431	0.999437	0.999312	0.998651	0.999375	0.995675	0.995367	0.995461	0.995459	0.995463	0.99546	1	0.995463	0.995488	0.999385	0.999408	0.998431	0.999422	0.998534	0.995533	0.995413	0.995451	0.995644	0.995965	0.995428	0.995685	0.995301
FaP21	0.999985	0.999097	0.9973	0.995046	0.994982	0.999111	0.999024	0.995064	0.99929	0.999182	0.999255	0.999023	0.997315	0.994839	0.994941	0.995027	0.999182	0.997934	0.999516	0.999275	0.998671	0.997611	0.994995	0.994961	0.994936	0.995358	0.994937	0.999274	0.998942	0.999056	0.99914	0.999997	0.997645	0.995088	1	0.99928	0.994872	0.994775	0.995347	0.994855	0.994927	0.997273	0.999147	0.999098	0.998574	0.999434	0.999148	0.997404	0.99799
CFBP 5253	0.999537	0.999294	0.997224	0.994975	0.994959	0.99931	0.999148	0.995015	0.998687	0.999303	0.999357	0.999108	0.997458	0.994955	0.994932	0.995023	0.998977	0.998502	0.99857	0.998787	0.998345	0.998458	0.99488	0.99506	0.994943	0.994911	0.994909	0.999039	0.999144	0.99907	0.999267	0.999532	0.997764	0.995029	0.999531	1	0.994983	0.994883	0.994329	0.995015	0.995021	0.997038	0.999069	0.99927	0.998839	0.999398	0.999158	0.996868	0.997342
CFBP 6767	0.995811	0.995709	0.995572	0.999673	0.999455	0.995696	0.995716	0.999412	0.995567	0.995864	0.995781	0.995715	0.995888	0.999276	0.99934	0.999492	0.995923	0.995961	0.995644	0.995512	0.995596	0.995783	0.999433	0.999428	0.999403	0.998573	0.999418	0.995735	0.9958	0.995808	0.9957	0.995807	0.995626	0.999507	0.995808	0.995773	1	0.999444	0.998674	0.99941	0.998873	0.995534	0.995723	0.995754	0.995495	0.995898	0.995737	0.995488	0.995223
ICMP 6269	0.995455	0.995421	0.995645	0.999405	0.999302	0.995549	0.99544	0.999152	0.995357	0.995493	0.995504	0.99543	0.995651	0.999263	0.998982	0.999363	0.995834	0.995603	0.995315	0.995333	0.995533	0.995513	0.999308	0.999272	0.999169	0.998634	0.999226	0.995833	0.995558	0.995465	0.995351	0.995452	0.995301	0.999356	0.995451	0.995469	0.999265	1	0.998405	0.999227	0.998751	0.995699	0.9954	0.995453	0.995349	0.995917	0.995422	0.99562	0.995279
PD 3145	0.995784	0.995801	0.995329	0.999498	0.999387	0.995927	0.995736	0.99943	0.995766	0.995839	0.995864	0.995802	0.995888	0.999308	0.999241	0.999405	0.995845	0.995976	0.995737	0.995657	0.995998	0.996038	0.999447	0.99952	0.99937	0.999121	0.99944	0.995537	0.995854	0.995845	0.99584	0.99578	0.995465	0.999447	0.995781	0.995876	0.999448	0.999415	1	0.999457	0.999112	0.995709	0.995791	0.995805	0.995605	0.995612	0.995817	0.995745	0.995285
ICMP 6278	0.995317	0.995355	0.995082	0.999446	0.99931	0.995346	0.995265	0.999293	0.995257	0.995353	0.995407	0.995273	0.995403	0.999146	0.999194	0.999327	0.995684	0.995442	0.995565	0.995236	0.995121	0.995394	0.99931	0.999307	0.999306	0.998579	0.99926	0.995499	0.99531	0.995322	0.995265	0.995315	0.995043	0.999329	0.995316	0.995351	0.999265	0.999243	0.998169	1	0.998513	0.99528	0.995212	0.99526	0.995245	0.995719	0.995285	0.995316	0.994952
PD 2660	0.996132	0.99611	0.995818	0.999684	0.999602	0.996126	0.996154	0.999608	0.996342	0.996102	0.996217	0.996165	0.996251	0.999639	0.999472	0.999662	0.996236	0.996151	0.996116	0.996106	0.996177	0.996282	0.999676	0.999647	0.999589	0.999573	0.999667	0.99612	0.996091	0.99616	0.996129	0.996132	0.995813	0.999661	0.996132	0.996218	0.999716	0.999638	0.999612	0.999662	1	0.996103	0.9961	0.996141	0.996043	0.996181	0.99618	0.99615	0.99585
PD 2905	0.997646	0.997589	0.997007	0.995503	0.995458	0.997589	0.99749	0.995536	0.997644	0.997586	0.997632	0.997585	0.999407	0.995494	0.995467	0.995527	0.997506	0.997551	0.997488	0.997454	0.997405	0.997584	0.99547	0.995511	0.995486	0.995392	0.995522	0.997463	0.997592	0.997548	0.997581	0.997646	0.99721	0.99549	0.997646	0.997608	0.995483	0.995433	0.995599	0.995466	0.995674	1	0.997514	0.99758	0.997477	0.997647	0.997618	0.999329	0.997165
CFBP 5257	0.999482	0.999277	0.997494	0.99517	0.995162	0.999349	0.999222	0.995124	0.998162	0.999321	0.999363	0.999281	0.997372	0.994989	0.995157	0.995186	0.998833	0.998612	0.998477	0.998312	0.998404	0.998653	0.995138	0.995187	0.995078	0.994391	0.995111	0.998413	0.999239	0.999249	0.999294	0.999477	0.997836	0.995205	0.999477	0.999399	0.995152	0.995047	0.994313	0.995046	0.994582	0.996828	1	0.9993	0.998629	0.998868	0.999253	0.996772	0.997336
ICMP 13779	0.999492	0.999276	0.997402	0.995256	0.995264	0.999352	0.999201	0.995299	0.998413	0.999305	0.999342	0.999206	0.997509	0.995237	0.995297	0.995289	0.998774	0.998752	0.998977	0.998525	0.998319	0.998837	0.995271	0.995275	0.995201	0.99511	0.995259	0.999018	0.999106	0.999269	0.999284	0.999487	0.997701	0.995356	0.999487	0.999376	0.995295	0.995176	0.994247	0.99534	0.994837	0.996738	0.999251	1	0.998565	0.999122	0.999277	0.997035	0.996981
PD 4932	0.999654	0.999619	0.998048	0.995759	0.995735	0.999614	0.99961	0.995806	0.999501	0.999667	0.999676	0.99964	0.997905	0.995739	0.995717	0.995851	0.999614	0.999589	0.999515	0.999491	0.999418	0.99968	0.995801	0.995853	0.99573	0.995745	0.995741	0.999466	0.99964	0.999611	0.999597	0.999649	0.998205	0.995809	0.999649	0.999646	0.995764	0.995685	0.995572	0.995708	0.995706	0.997695	0.99963	0.999551	1	0.999502	0.999637	0.997615	0.998071
PD 4634	0.999676	0.999661	0.998026	0.995864	0.995858	0.999575	0.999601	0.995907	0.999383	0.999665	0.99966	0.999625	0.997905	0.995827	0.995848	0.995949	0.999545	0.999377	0.999537	0.999513	0.999386	0.99961	0.99591	0.995945	0.995851	0.995797	0.995861	0.999434	0.999642	0.999632	0.999613	0.999674	0.998332	0.995965	0.999674	0.999677	0.995888	0.995817	0.995708	0.995847	0.995792	0.997715	0.99965	0.999589	0.999219	1	0.999608	0.997811	0.998373
ICMP 20575	0.999459	0.999254	0.997487	0.99518	0.995141	0.999297	0.99932	0.995267	0.99836	0.999389	0.999401	0.999184	0.997244	0.995067	0.995201	0.995192	0.998764	0.998708	0.998664	0.998375	0.998428	0.99882	0.995201	0.995147	0.995077	0.995084	0.995095	0.998627	0.999169	0.999286	0.999316	0.999468	0.99768	0.99531	0.999467	0.999314	0.995165	0.995011	0.994496	0.995155	0.994968	0.996469	0.999169	0.999222	0.998529	0.999123	1	0.996614	0.997077
XF 61	0.997654	0.997606	0.9971	0.99562	0.99555	0.997653	0.997601	0.995617	0.997556	0.997654	0.997653	0.997647	0.999447	0.995558	0.9956	0.99562	0.997422	0.997602	0.997499	0.997405	0.997481	0.997712	0.995599	0.995617	0.995568	0.995693	0.995612	0.997533	0.997494	0.997585	0.997648	0.997652	0.997278	0.995663	0.997652	0.997655	0.995621	0.995531	0.995593	0.995594	0.995565	0.999349	0.997568	0.997617	0.997325	0.997608	0.997599	1	0.997126
PD 4314	0.99801	0.998107	0.999427	0.995563	0.995574	0.998267	0.997972	0.99579	0.998063	0.998102	0.998042	0.997951	0.997393	0.995504	0.995451	0.995743	0.998019	0.99804	0.997983	0.998113	0.997805	0.998123	0.99584	0.995598	0.995522	0.995606	0.995548	0.997973	0.997879	0.998005	0.998104	0.998015	0.999408	0.995806	0.998015	0.99803	0.995719	0.995639	0.995591	0.995539	0.995528	0.997338	0.998124	0.997975	0.997717	0.998017	0.997966	0.997251	1
ICMP 20573	0.999462	0.999325	0.997379	0.99517	0.995223	0.999411	0.999364	0.995276	0.998353	0.99938	0.999414	0.999287	0.997488	0.995165	0.995187	0.995316	0.998903	0.998791	0.998659	0.998277	0.99821	0.998818	0.995281	0.995209	0.995278	0.994624	0.995217	0.998669	0.999314	0.999388	0.999289	0.999467	0.997864	0.995339	0.999467	0.999428	0.995259	0.995067	0.994384	0.995285	0.994841	0.996672	0.999405	0.999277	0.998648	0.999082	0.999414	0.996814	0.996995
JvD-0046	0.999486	0.999255	0.997265	0.995254	0.995262	0.999147	0.999162	0.995311	0.998593	0.999258	0.99933	0.999195	0.997146	0.995156	0.995194	0.995369	0.999092	0.998803	0.998839	0.998496	0.998382	0.998747	0.995329	0.995316	0.995174	0.995038	0.995159	0.998823	0.999154	0.999191	0.999226	0.999481	0.99771	0.995297	0.999481	0.99929	0.995218	0.995163	0.994276	0.995241	0.994941	0.996588	0.999217	0.999227	0.998445	0.99893	0.999193	0.996617	0.99707
ICMP 659	0.997696	0.997648	0.998295	0.994895	0.994799	0.997783	0.997505	0.99501	0.996918	0.997771	0.997704	0.997508	0.997075	0.99481	0.994765	0.994916	0.997326	0.997297	0.997008	0.997047	0.996981	0.997316	0.995109	0.994936	0.994925	0.994556	0.994831	0.997249	0.997402	0.997452	0.997694	0.997694	0.999135	0.995172	0.997694	0.997592	0.995041	0.99492	0.994117	0.99488	0.994734	0.99651	0.997591	0.997523	0.997085	0.997484	0.997523	0.996358	0.998336
PD885(T)	0.99797	0.997619	0.998949	0.994998	0.995024	0.997681	0.997524	0.995133	0.997718	0.997677	0.997679	0.997412	0.996859	0.994879	0.994943	0.995048	0.997798	0.996703	0.997953	0.997932	0.997345	0.996459	0.995232	0.994953	0.995057	0.995759	0.994936	0.997914	0.997418	0.997379	0.99769	0.997969	0.999107	0.995252	0.997969	0.997542	0.995228	0.995054	0.995419	0.994841	0.995205	0.996756	0.997608	0.997391	0.996935	0.997927	0.997445	0.996877	0.999127
ICMP 6648	0.995333	0.995346	0.995198	0.999515	0.999406	0.99548	0.995313	0.999366	0.995185	0.995303	0.995409	0.995366	0.995657	0.999252	0.999382	0.999461	0.995643	0.995677	0.995673	0.995208	0.995426	0.995514	0.999463	0.999486	0.999337	0.998494	0.999472	0.995283	0.995405	0.99537	0.995339	0.995329	0.995211	0.999427	0.99533	0.995426	0.999402	0.999353	0.998015	0.99938	0.998656	0.995529	0.995403	0.995388	0.995339	0.995746	0.995418	0.995272	0.994812
F2-20	0.995499	0.995451	0.995241	0.999578	0.999456	0.995627	0.995454	0.999419	0.995377	0.99555	0.995538	0.995395	0.995742	0.999315	0.999272	0.999461	0.995482	0.995689	0.99534	0.995173	0.995207	0.99551	0.999407	0.99941	0.999335	0.998337	0.999366	0.995601	0.995522	0.995645	0.995457	0.995496	0.995282	0.999454	0.995496	0.995522	0.999326	0.999455	0.998182	0.999359	0.998476	0.995606	0.995416	0.995473	0.99524	0.995681	0.995445	0.995483	0.995248
ICMP 4019	0.995459	0.995519	0.995199	0.999483	0.999402	0.99561	0.995438	0.999407	0.99543	0.995525	0.995578	0.995447	0.995689	0.999196	0.999242	0.99939	0.995753	0.995496	0.995532	0.995216	0.99522	0.995394	0.999366	0.999383	0.999332	0.998308	0.999369	0.995512	0.995571	0.995542	0.995541	0.995457	0.995361	0.999324	0.995457	0.995505	0.999286	0.999339	0.997748	0.999347	0.998334	0.995526	0.995524	0.99546	0.995272	0.995835	0.995525	0.995286	0.995068
LMG 25863	0.998608	0.998541	0.99724	0.994497	0.994617	0.998676	0.998569	0.994672	0.998721	0.998547	0.998672	0.998552	0.996803	0.9946	0.99456	0.994698	0.998712	0.998372	0.998776	0.998674	0.998073	0.998131	0.994651	0.994677	0.994585	0.99492	0.994667	0.998878	0.998582	0.998572	0.998582	0.99857	0.997371	0.994708	0.998571	0.998671	0.994639	0.994529	0.994607	0.99472	0.994762	0.996652	0.998527	0.998599	0.998024	0.998875	0.998648	0.996795	0.997316
ICMP 20572	0.999412	0.999296	0.997248	0.99501	0.995039	0.999383	0.999301	0.995074	0.998387	0.999389	0.999332	0.999342	0.997279	0.99498	0.994954	0.995074	0.998707	0.998567	0.998479	0.998496	0.998282	0.998578	0.995072	0.995049	0.99509	0.994654	0.994996	0.998568	0.999309	0.999287	0.999407	0.999416	0.997752	0.995195	0.999416	0.999339	0.995137	0.994914	0.994221	0.995091	0.994743	0.99688	0.999311	0.999213	0.998448	0.999043	0.999395	0.996775	0.996954
[truncated: 9 more columns]

## Sheet: Table S3
Table S3. List of the 109 CRISPRs found among all the 58 Xanthomonas fragariae strains analyzed in this study. The spacers are aligned according to the Xf-CGr obtained in this study. The sequence of each spacer is provided and the spacer composition per strain is expressed with colored block containing the number of its spacer. Spacers were numbered from 1 to 93 and from 200 to 216 for Xf-CGr-I a…
		CRISPR type	Xf-CGr-II																				Xf-CGr-IC
Spacer ID	Spacer sequence	Strain name	F1-81	F1-80	F2-02	ICMP 4019	ICMP 6269	ICMP 6277	ICMP 6278	PD 2660	ICMP 6646	ICMP 6648	CFBP 6767	CFBP 1558	CFBP 2510	PD 3145	NCPPB 1822	NCPPB 2473	PD 2662	NBC 2815	ICMP 5813	NCPPB 3743	ICMP 20574	ICMP 20572	ICMP 20573	ICMP 20575	CFBP 4784	CFBP 4785	ICMP 13779	CFBP 5257	CFBP 5260	CFBP 5253	PD 3170	PD 4634	PD 4932	PD 5205	PD 5365	PD 5482	PD 6879	PD 6840	PD 6880	PD 6881	PD 6882	GBBC 2087	JvD-0047	GBBC 2088	JvD-0046	CFBP 4786	ICMP 13780
		Year of isolation	1993	1993	1994	1974	1971	1972	1972	1972	1975	1975	1975	1974	1982	1997	1966	1972	1979	2011	1977	1990	2014	2014	2014	2014	1995	1998	1996	1999	1999	1999	1996	2003	2004	2005	2006	2007	2008	2009	2011	2012	2013	1999	2002	2002	2000	1998	1996
		Country of isolation	CH	CH	CH	NZ	NZ	NZ	NZ	NZ	AU	AU	AU	FR	ES	ES	US	IT	GR	NL	BR	BR	US	US	US	US	PT	PT	IT	FR	FR	FR	NL	NL	NL	NL	NL	NL	NL	NL	NL	NL	NL	BE	BE	BE	BE	PT	IT
1	TCATCCAGAGCTTCAGTAGCAGCCTTTGATGT
2	ACAACGCGTCACTGCCAGCATCCGGACATCCC
3	GTCCACCGGTGGCGCGTATGCCGAGTGCATCA
4	AGATCCTCGATCCCGGGGTTCTTGTGGCAGTA
5	TCTCCTGCAAGATTTGAGGAAGATCCCGACAC
6	CGAGTTACTGCTCCCTTTGTAAATTTCAGCCA
7	AGTCGCTACGACTGGCATGAGTTTTGGTTTAA																						7	7	7	7	7	7	7	7	7	7	7	7	7	7	7	7	7	7	7	7	7	7	7	7	7	7
8	CGAAGCAAGGTGCGACACCGACTGCCCTGGGA																						8	8	8	8	8	8	8	8	8	8	8	8	8	8	8	8	8	8	8	8	8	8	8	8	8	8
9	GATGTACTTTTCGAAAATGATTTCCCCATAGA																						9	9	9	9	9	9	9	9	9	9	9	9	9	9	9	9	9	9	9	9	9	9	9	9	9	9
10	AGAGGTCCTGACTTCTGCAATCAGGGCATCTA																						10	10	10	10	10	10	10	10	10	10	10	10	10	10	10	10	10	10	10	10	10	10	10	10	10	10	10
11	AGGTCACGAATGTATTCTTAACGCGCTGCTTA																						11	11	11	11	11	11	11	11	11	11	11	11	11	11	11	11	11	11	11	11	11	11	11	11	11	11	11
12	TGTCGCGGAATTCGGTTTCGGTGTGGCGCAAA																						12	12	12	12	12	12	12	12	12	12	12	12	12	12	12	12	12	12	12	12	12	12	12	12	12	12	12
13	TCCGAGGCGATGATGCCGTCTTTGTATGCAAT
14	CTGCTTGCGTATTGTCCCCGTCTGCTCCTACA																						14	14	14	14	14	14	14	14	14	14	14	14	14	14	14	14	14	14	14	14	14	14	14	14	14	14	14
15	GTCTTGATACGGAAGTTCCTCCCCCTGCTGCA																						15	15	15	15	15	15	15	15	15	15	15	15	15	15	15	15	15	15	15	15	15	15	15	15	15	15	15
16	CTCCCTGAACATGTTGTTCAAGAGGACGTGGA																						16	16	16	16	16	16	16	16	16	16	16	16	16	16	16	16	16	16	16	16	16	16	16	16	16	16	16
17	ATGCAGAGAGTACAGTCTGCAAGGGTGCGGCT																						17	17	17	17	17	17	17	17	17	17	17	17	17	17	17	17	17	17	17	17	17	17	17	17	17	17	17
18	ACTGATTGATCTGGACACTGTGCAGCCTAATG																						18	18	18	18	18	18	18	18	18	18	18	18	18	18	18	18	18	18	18	18	18	18	18	18	18	18	18
19	GAAACCTCTGCATACGGCTGGGGCTCGTAGGT																						19	19	19	19	19	19	19	19	19	19	19	19	19	19	19	19	19	19	19	19	19	19	19	19	19	19	19
20	CTACCCAGGTGCGCGCGACACCCGTCGTTGGT																						20	20	20	20	20	20	20	20	20	20	20	20	20	20	20	20	20	20	20	20	20	20	20	20			20
21	ACCTTGGCTGCGGTGGACGACGCGAAACGACG																						21	21	21	21	21	21	21	21	21	21	21	21	21	21	21	21	21	21	21	21	21	21	21	21	21	21	21
22	GACTATCAGTGGGTCGGCGTCTGGCTTGTCTG																						22	22	22	22	22	22	22	22	22	22	22	22	22	22	22	22	22	22	22	22	22	22	22	22	22	22	22
23	CGGCTGCCCAACGTGCTTTATGCCTACTTCGA																						23	23	23	23	23	23	23	23	23	23	23	23	23	23	23	23	23	23	23	23	23	23	23	23	23	23	23
24	GCTGCACAGTGTCCAGATCAATCAGTGAAATC																						24	24	24	24	24	24	24	24	24	24	24	24	24	24	24	24	24	24	24	24	24	24	24	24	24	24	24
25	GGGACGGTAGACCTAAACGAGATCCAGTGGTC
26	GCTTTGGGTGCTAGCACCTTGTTGATGATCAT
27	GTAACGGGTGCCTTCTCCCGATCACCGGCATA
28	CCCTGCCCTATCCCCATAAAAGACCGGCGGGA
29	TGCAAGCACAGTTGGCTGAGTTCCCGGCTACG																						29	29	29	29	29	29	29	29	29	29	29	29	29	29	29	29	29	29	29	29	29	29	29	29	29	29	29
30	TATCCGTCGAAACACGAAGGCTCGCAAAACGC
31	GAACCGATGGCCGTGCTGATCCCCGCATGTTT																						31	31	31	31	31	31	31	31	31	31	31	31	31	31	31	31	31	31	31	31	31	31	31	31	31	31	31
32	GACACGTCCGATATTCGTCGCGCGCATCTGCA																							32	32	32	32	32	32	32	32	32	32	32	32	32	32	32	32	32	32	32	32	32	32	32	32	32	32
33	AGTGTCCCTGTTAGTAACAGTTTTGCTGCCTA
34	GCTACTCTGGCACGTGCCTCGGCTTCGTCTCG
35	CTTGAAGCGTTCGGCGGCGTCCTGGCGACCAT
36	GTGGTTCTTGCGGCGCAGCGCCTGTCTGCGTC
37	GTTCCCGCAGCAGGCGCGCCTTGAGACGCTTC
38	GAACAGACCCTGCCGGGCTACTCAAACGTCCT
39	GAGCCTGGCAAGGGCGGCCATTGGGTCGATGC																						39	39	39	39	39	39	39	39	39	39	39	39	39	39	39	39	39	39	39	39	39	39	39	39	39	39	39
40	TGCAGCGCTGAGACCTTTCGCCTGCCCTGAAC																						40	40	40	40	40	40	40	40	40	40	40	40	40	40	40	40	40	40	40	40	40	40	40	40	40	40	40
41	GTGCACGCAGGCGAGGTTGTGTGGTCCCAGAA																						41	41	41	41	41	41	41	41	41	41	41	41	41	41	41	41	41	41	41	41	41	41	41	41	41	41	41
42	AACGGATCCTAGCCTGGACCAGTTCGTTTGGG																						42	42	42	42	42	42	42	42	42	42	42	42	42	42	42	42	42	42	42	42	42	42	42	42	42	42	42
43	CATCTCTTCCCACGCCGCAGGGTTTCCTGCTT
44	CCTAGTCATCGTAGCACTGTCTGTCCAAGTTT
45	AACGGAAACCTGCGTGTGCCTCTCTCCCCGGC
46	ACTCAGCACAGCTAAAGCGGGTGCTTCCATAC
47	AGAAACCCCGCCAGCGCCCCTAGAGGTATCTA
48	GGGAGAGCGTTATTCGTATACGGTCGAAGTAT
49	CTTTTCGCGTCTGTGCCGGAGCACGTCCCGCA
50	CGACCACTGGCGAACCTCTTCGGCGTCGTCGA
51	GGATGGAAAGCTCTACGGGCACAAATGGTTTT
52	TCATGTCGGTAGCTTGCATCTTGGTAGCGCTG
53	AGTACGAAACTCTGAGCCGTTCTGCCATAGCA
54	TTGCTATTGCATTGGTCCGTGGCTGAGGAGAG
55	GCGATTGCGTTGGGTACACCTTCATGCAGCAA
56	CACCTCCCCTACTCTGTGAAGACCAGGGATGT
57	TAGCCAGCCCTGCAAACCCACTTTTCACTCTC
58	CAGATTTTCATTGGCCAACCCTCCTGGTAGTA
59	TCAGCCATAGACATGGGTCTTGCCGACTGAGA
60	GCGTGAAGGCGTCGGCCGGTAGATCAACGTCA
61	GCGTGAAGGCGTCGGCCGGTAGATCAACGTCA
62	TGCTGAGCCTAGTCGCGCTAGGGCTGCACGCA
63	AGTTTCAGCGGGTATTTGCCCAGAAGATCGTC
64	GGGCTGCACGCAGGAAGCCATGAGGCGGTCGT
65	ACTCAGCACAGCTAAAGCGGGTGCTGCCGTAC
66	CCCGAGGAGGGCAACTTTGGTGCACACAGCTC
67	CTTGCAGCAGTCTTTCTCCGCCAGCACGTGCG
68	GGGGACCTACTCCGGTGGTGCTCCGGACGGAT
69	ACTGGAGTGCGGGCCAACCCACAGTAACAGTA
70	TCTACTACTCCGGTATCCCACTTCTTAATTTG
71	TCATGATGAATAATGCTGTCTGGGCCGACCAA
72	GGCGGTACCCTGATTGTTTATCACTGCTCCTT
73	TTCGCTGAGTGCCTTTCGCCGTGATGCCCGTA
74	AAGGATCAGACCTTTATTTTCCGCAACCATCA
75	CCGGACAGACTATGCTTAAAGATAGTCGGATT
76	CGTTGCAGCGATCAGATTTGTTCCTCGAAGCT
77	GGCCAAGAAGGCGTAAAGGGATTGCCCCGGAA																						77	77	77	77	77	77	77	77	77	77	77	77	77	77	77	77	77	77	77	77	77	77	77	77	77	77	77
78	ATTAAGCTTTTGATTCGCGGAAAAGATAATGT																						78	78	78	78	78	78	78	78	78	78	78	78	78	78	78	78	78	78	78	78	78	78	78	78	78	78	78
79	GATGAACACTAGCGCAAAAGTTATTGCTCATT																						79	79	79	79	79	79	79	79	79	79	79	79	79	79	79	79	79	79	79	79	79	79	79	79	79	79	79
80	GCAGTGAACTCCCAGAAGGGCCGGGACCTGGT																						80	80	80	80	80	80	80	80	80	80	80	80	80	80	80	80	80	80	80	80	80	80	80	80	80	80	80
81	CCTAGTTATTACGGAGTAGCGGTTGCAGCCAG																						81	81	81	81	81	81	81	81	81	81	81	81	81	81	81	81	81	81	81	81	81	81	81	81	81	81	81
82	GGGTTAGGTATGGATCACCCCTCAGCGACATA																						82	82	82	82	82	82	82	82	82	82	82	82	82	82	82	82	82	82	82	82	82	82	82	82	82	82	82
83	TTCGCAGCCTGTTGGCTGCCGGCCGCATGGAC																						83	83	83	83	83	83	83	83	83	83	83	83	83	83	83	83	83	83	83	83	83	83	83	83	83	83	83
84	ACGAGTAGGCCACCCAGGCGAGGGATCTGAAA																						84	84	84	84	84	84	84	84	84	84	84	84	84	84	84	84	84	84	84	84	84	84	84	84	84	84	84
85	TCCTGGACACCATATCCAGGACATGACCGTAA																						85	85	85	85	85	85	85	85	85	85	85	85	85	85	85	85	85	85	85	85	85	85	85	85	85	85	85
86	GAAGACACCACGGTATTCGGTTGTCACGATGAC																						86	86	86	86	86	86	86	86	86	86	86	86	86	86	86	86	86	86	86	86	86	86	86	86	86	86	86
87	CTATACCTCTAGCGTATGCAGTTGTACCGTCT																						87	87	87	87	87	87	87	87	87	87	87	87	87	87	87	87	87	87	87	87	87	87	87	87	87	87	87
88	ACGACCCGGAGAATGGCAAGGACGACAAGGAC																																													88
89	AGGGCGTCCAGCAGCCGCCCAAGGCTGCATAA																																													89
90	GATGCGCCTGTGCGTATTCCAGGGGCGTGAGT																																													90
91	AACACATTCGATAGTATACGAGGAGAGACGTT
92	CGACCTCGCCGGTCTCACTACGGGCCTAGTGT
200	GAATGGCGGCGATGCTGTGATCATGACGCAAT		200	200	200	200	200	200	200	200	200	200	200	200	200	200	200	200	200	200	200	200
201	GTGCAGTGGATCGATACCTCTAACATTGTGGT		201	201	201	201	201	201	201	201	201	201	201	201	201	201	201	201	201	201	201	201
202	CCTGTCTCCCTGGTGATGGTCAGTGCGCTAGC		202	202	202	202	202	202	202	202	202	202	202	202	202	202	202	202	202	202	202	202
203	ATTGCATGCGCACTGGACGTTGCCCTGGTACT		203	203	203	203	203	203	203	203	203	203	203	203	203	203	203	203	203	203	203	203
204	CTTCAATTCAAGTAGACACAGCCCAATACAAG		204	204	204	204	204	204	204	204	204	204	204	204	204	204	204	204	204	204	204	204
205	ATCTGCTGCAACTGCATGACACTGCCGTCTTC		205	205	205	205	205	205	205	205	205	205	205	205	205	205	205	205	205	205	205	205
206	GAAGAACGTAAACAGGTTGATCGCAATGACCAT		206	206	206	206	206	206	206	206	206	206	206	206	206	206	206	206	206	206	206	206
207	TTTCCCACATCGACACCTACCACACCGTGATT		207	207	207	207	207	207	207	207	207	207	207	207	207	207	207	207	207	207	207	207
208	GGAGATTCCCAGCGCGGTGCATCGCGCTTTGT		208	208	208	208	208	208	208	208	208	208	208	208	208	208	208	208	208	208	208	208
209	GCAGCGATCGGCGGTGCCGTACTGACCGTGAT		209	209	209	209	209	209	209	209	209	209	209	209	209	209	209	209	209	209	209	209
210	CAATCGAGCTATACACCGGGCAACCCGGCAAC		210	210	210	210	210	210	210	210	210	210	210	210	210	210	210	210	210	210
211	GTGTTATTGCCTATCTGAGCGGTGCCGCTCAT		211	211	211	211	211	211	211	211	211	211	211	211	211	211	211	211	211	211	211	211
212	ACGATGTAGGGATGCGTGGTGTAGATGAGGAC		212	212	212	212	212	212	212	212	212	212	212	212	212	212	212	212	212	212	212	212
213	GTCACCGTCCTGGTCCTCCTGGCGATCTTCCT		213	213	213	213	213	213	213	213	213	213	213	213	213	213	213	213	213	213	213	213
214	GCCTACGTGTTCGGCACCAGCGGCAGCATCGT		214	214	214	214	214	214	214	214	214	214	214	214	214	214	214	214	214	214	214	214
215	CAACGGCATCAGCGTTCCGGGCGTGACGCCTT		215	215	215	215	215	215	215	215	215	215	215	215	215	215	215	215	215	215	215	215
216	TCATTGCTGCTATGCCGACGTTAGCCCGCGAA		216	216	216	216	216	216	216	216	216	216	216	216	216	216	216	216	216	216	216	216
leader sequence
[truncated: 11 more columns]

## Sheet: Table S4
Table S4. VNTRs used in this study. The 55 VNTRs initially detected in Xanthomonas fragariae LMG 25863 are reported in this table. The detected number of repeats for each of these 55 VNTRs is reported for every strain used in this study. Only the 36 VNTRs at the top were used for the analyse while the 19 last ones were not used due to lack of information in some strains or identical repeat number…
										MLVA type	I																				IV
										CRISPR type	Xf-CGr-II																				Xf-CGr-IC
VNTR name	Repeat sequence	Repeat length (bp)	Number of repeats in LMG 25863	Length VNTR (bp)	Start position in LMG 25863 concatenated (bp)	End position in LMG 25863 concatenated (bp)	Locus	Enzyme	Annotation	Strain name	F1-81	F1-80	F2-02	ICMP 4019	ICMP 6269	ICMP 6277	ICMP 6278	PD 2660	ICMP 6646	ICMP 6648	CFBP 6767	CFBP 1558	CFBP 2510	PD 3145	NCPPB 1822	NCPPB 2473	PD 2662	NBC 2815	ICMP 5813	NCPPB 3743	ICMP 20574	ICMP 20572	ICMP 20573	ICMP 20575	CFBP 4784	CFBP 4785	ICMP 13779	CFBP 5257	CFBP 5260	CFBP 5253	PD 3170	PD 4634	PD 4932	PD 5205	PD 5365	PD 5482	PD 6879	PD 6840	PD 6880
										Year of isolation	1993	1993	1994	1974	1971	1972	1972	1972	1975	1975	1975	1974	1982	1997	1966	1972	1979	2011	1977	1990	2014	2014	2014	2014	1995	1998	1996	1999	1999	1999	1996	2003	2004	2005	2006	2007	2008	2009	2011
										Country of isolation	CH	CH	CH	NZ	NZ	NZ	NZ	NZ	AU	AU	AU	FR	ES	ES	US	IT	GR	NL	BR	BR	US	US	US	US	PT	PT	IT	FR	FR	FR	NL	NL	NL	NL	NL	NL	NL	NL	NL
TR01	ACCCGCCGCCGGCT	14	2.9	40.6	75 814	75 854	Intergenic	N / A	NR		1.9	1.9	1.9	1.9	1.9	1.9	1.9	1.9	1.9	1.9	1.9	1.9	1.9	1.9	1.9	1.9	1.9	1.9	1.9	1.9	2.9	2.9	2.9	2.9	2.9	2.9	2.9	2.9	2.9	2.9	2.9	2.9	2.9	2.9	2.9	2.9	2.9	2.9	2.9
TR02	AGTAGCGGCTGTA	13	3	39	104 526	104 565	Intergenic	N / A	NR		2	2	2	2	2	2	2	2	2	2	2	2	2	2	2	2	2	2	2	2	3	3	3	3	3	3	3	3	3	3	3	3	3	3	3	3	3	3	3
TR04	CGACAC	6	7	42	315 119	315 160	On gene	ENZ96899.1	TonB dependent receptor COG3409		9	7	9	9	9	9	9	9	9	9	9	9	6	9	9	9	9	9	9	9	7	7	7	7	7	7	8	7	7	7	7	7	7	7	7	7	7	7	7
TR05	GGCAGTT	7	4.1	28.7	349 799	349 827	On gene	ENZ96929.1	RNAse III inhibitor COG2110		2.1	2.1	2.1	2.1	2.1	2.1	2.1	2.1	2.1	2.1	2.1	2.1	2.1	2.1	2.1	2.1	2.1	2.1	2.1	2.1	4.1	4.1	4.1	4.1	4.1	4.1	4.1	4.1	4.1	4.1	4.1	4.1	4.1	4.1	4.1	4.1	4.1	4.1	4.1
TR06	CACTGTT	7	4.4	30.8	405 553	405 583	Intergenic	N / A	NR		2.4	2.4	2.4	2.4	2.4	2.4	2.4	2.4	2.4	2.4	2.4	2.4	2.4	2.4	2.4	2.4	4.4	2.4	2.4	2.4	4.4	4.4	4.4	4.4	4.4	4.4	4.4	4.4	4.4	4.4	4.4	4.4	4.4	4.4	4.4	4.4	4.4	4.4	4.4
TR07	GATGCAGT	8	4.6	36.8	476 340	476 376	Intergenic	N / A	NR		5.6	4.6	3.6	7.6	7.6	7.6	7.6	7.6	7.6	7.6	4.6	7.6	4.6	6.6	4.6	7.6	7.6	6.6	7.6	7.6	4.6	4.6	4.6	4.6	4.6	4.6	4.6	4.6	4.6	4.6	4.6	4.6	4.6	4.6	4.6	4.6	4.6	4.6	4.6
TR08	CCTGCG	6	5.8	34.8	505 382	505 416	On gene	ENZ96815.1	Type III effector XopF1		3.8	3.8	3.8	3.8	3.8	3.8	3.8	3.8	3.8	3.8	3.8	3.8	3.8	3.8	3.8	3.8	3.8	3.8	3.8	3.8	5.8	5.8	5.8	5.8	5.8	5.8	5.8	5.8	5.8	5.8	5.8	5.8	5.8	5.8	5.8	5.8	5.8	5.8	5.8
TR09	GCCGTT	6	4.5	27	510 825	510 851	On gene	ENZ96817.1	HrpW protein complement		5.5	5.5	3.5	5.5	5.5	5.5	5.5	5.5	5.5	5.5	5.5	5.5	5.5	5.5	5.5	5.5	5.5	5.5	5.5	5.5	4.5	4.5	4.5	4.5	4.5	4.5	4.5	4.5	4.5	4.5	4.5	4.5	4.5	4.5	4.5	4.5	4.5	4.5	4.5
TR10	TCAGCCG	7	10	70	556 189	556 258	Intergenic	N / A	NR		2	2	2	2	2	2	2	2	2	2	2	2	2	2	2	2	2	2	2	2	8	8	8	8	8	5	8	8	8	8	8	8	8	8	8	8	8	8	8
TR12	GCGTTGGT	8	4.1	32.8	799 126	799 158	Intergenic	N / A	NR		3.1	3.1	3.1	3.1	3.1	3.1	3.1	3.1	3.1	3.1	3.1	3.1	3.1	3.1	3.1	3.1	3.1	3.1	3.1	3.1	4.1	4.1	4.1	4.1	4.1	4.1	4.1	4.1	4.1	4.1	4.1	4.1	4.1	4.1	4.1	4.1	4.1	4.1	4.1
TR15	ACCAAC	6	7.3	43.8	1 062 946	1 062 989	Intergenic	N / A	NR		16.3	13.3	13.3	13.3	16.3	13.3	13.3	17.3	13.3	13.3	13.3	18.3	17.3	17.3	15.3	18.3	7.3	17.3	13.3	17.3	19.3	19.3	20.3	21.3	22.3	5.3	19.3	20.3	20.3	19.3	4.3	3.3	4.3	5.3	4.3	3.3	4.3	3.3	3.3
TR16	ATGGCTGGACCGGC	14	5.6	78.4	1 208 407	1 208 485	Intergenic	N / A	NR		3.6	2.6	3.6	3.6	3.6	3.6	3.6	3.6	3.6	3.6	3.6	3.6	3.6	3.6	3.6	3.6	3.6	3.6	3.6	2.6	8.6	12.6	12.6	12.6	8.6	8.6	7.6	7.6	7.6	9.6	1.6	1.6	1.6	1.6	1.6	3.6	1.6	1.6	1.6
TR20	CGAACG	6	5.1	30.6	1 408 368	1 408 398	On gene	ENZ96078.1	Transposase IS1478 COG3039, transposase and inactivated derivatives, IS5 family		3.1	3.1	3.1	3.1	3.1	3.1	3.1	3.1	3.1	3.1	3.1	3.1	3.1	3.1	3.1	3.1	3.1	3.1	3.1	3.1	6.1	6.1	4.1	6.1	6.1	5.1	6.1	6.1	6.1	6.1	6.1	6.1	6.1	6.1	6.1	6.1	6.1	6.1	6.1
TR21	GGGGAACATTGCTACGGGTAAA	22	3.7	81.4	1 472 135	1 472 217	On gene	ENZ95950.1	Plasmid and phage iteron-binding protein		2.7	1.7	1.7	1.7	1.7	1.7	1.7	1.7	1.7	1.7	1.7	1.7	1.7	1.7	1.7	1.7	1.7	1.7	1.7	1.7	3.7	3.7	3.7	3.7	3.7	3.7	3.7	3.7	3.7	3.7	3.7	3.7	3.7	3.7	3.7	3.7	3.7	3.7	3.7
TR25	ATCTGA	6	16.1	96.6	1 748 848	1 748 944	On gene	ENZ95727.1	Hypothetical protein		19.1	13.1	13.1	19.1	19.1	19.1	19.1	13.1	19.1	19.1	13.1	13.1	13.1	13.1	13.1	13.1	13.1	13.1	19.1	13.1	16.1	16.1	16.1	16.1	16.1	16.1	16.1	16.1	16.1	16.1	16.1	16.1	16.1	16.1	16.1	16.1	16.1	16.1	16.1
TR28	GGTGAGCAC	9	5.2	46.8	1 834 985	1 835 031	On gene	ENZ95243.1	Ca2+ binding protein		6.2	6.2	6.2	6.2	6.2	6.2	6.2	6.2	6.2	6.2	6.2	6.2	6.2	6.2	6.2	6.2	6.2	6.2	6.2	6.2	5.2	5.2	5.2	5.2	5.2	5.2	5.2	5.2	5.2	5.2	5.2	5.2	5.2	5.2	5.2	5.2	5.2	5.2	5.2
TR29	TGGCGCA	7	4.2	29.4	1 909 071	1 909 100	On gene	ENZ95308.1	Relaxation protein		3.2	3.2	3.2	3.2	3.2	3.2	3.2	5.2	3.2	3.2	3.2	3.2	3.2	3.2	3.2	3.2	5.2	5.2	3.2	3.2	4.2	4.2	4.2	4.2	4.2	4.2	4.2	4.2	4.2	4.2	4.2	4.2	4.2	4.2	4.2	4.2	4.2	4.2	4.2
TR30	CGCAGT	6	4.5	27	2 021 537	2 021 563	On gene	ENZ95424.1	DeoR family transcriptional regulator COG1349		3.5	3.5	3.5	3.5	3.5	3.5	3.5	3.5	3.5	3.5	3.5	3.5	3.5	3.5	3.5	3.5	3.5	3.5	3.5	3.5	4.5	4.5	4.5	4.5	4.5	4.5	4.5	4.5	4.5	4.5	4.5	4.5	4.5	4.5	4.5	4.5	4.5	4.5	4.5
TR31	GCGAGA	6	4.6	27.6	2 056 744	2 056 771	Intergenic	N / A	NR		3.6	3.6	3.6	3.6	3.6	3.6	3.6	3.6	3.6	3.6	3.6	3.6	3.6	3.6	3.6	3.6	3.6	3.6	3.6	3.6	4.6	4.6	4.6	4.6	4.6	4.6	4.6	4.6	4.6	4.6	4.6	4.6	4.6	4.6	4.6	4.6	3.6	4.6	4.6
TR32	CGGCAT	6	6	36	2 102 089	2 102 124	On gene	ENZ95517.1	Cell-wall-associated hydrolases COG0791		3	3	3	3	3	3	3	3	3	3	3	3	6	3	3	3	3	3	3	3	6	6	6	6	6	6	6	6	6	6	6	6	6	6	6	6	6	6	6
TR33	TGGGAT	6	6.8	40.8	2 204 088	2 204 128	On gene	ENZ95609.1	Hypothetical protein COG2050		4.8	4.8	4.8	5.8	5.8	5.8	5.8	5.8	4.8	4.8	4.8	4.8	4.8	4.8	4.8	4.8	4.8	4.8	4.8	4.8	6.8	6.8	6.8	6.8	6.8	7.8	6.8	6.8	6.8	6.8	6.8	6.8	6.8	6.8	6.8	6.8	6.8	6.8	6.8
TR34	CGGTCTTGTCGGCGT	15	2.5	37.5	2 248 711	2 248 748	On gene	ENZ95642.1	Hypothetical protein		2.5	2.5	2.5	2.5	2.5	2.5	2.5	2.5	2.5	2.5	2.5	2.5	2.5	2.5	2.5	2.5	2.5	2.5	2.5	2.5	2.5	2.5	2.5	2.5	2.5	2.5	2.5	2.5	2.5	2.5	2.5	2.5	2.5	2.5	2.5	2.5	2.5	2.5	2.5
TR35	GCTTCCC	7	4	28	2 352 333	2 352 360	Intergenic	N / A	NR		5	5	5	5	5	5	5	5	5	5	5	5	5	5	5	5	5	5	5	5	4	4	4	4	4	4	4	4	4	4	4	4	4	4	4	4	4	4	4
TR37	CGATTCC	7	7	49	2 454 619	2 454 667	On gene	ENZ95110.1	Conserved interspecies protein		3	3	3	3	3	3	3	3	3	3	3	3	3	3	3	3	3	3	3	3	7	8	8	8	7	7	7	7	7	7	7	7	6	7	7	7	7	7	7
TR38	AGCCAAC	7	11.4	79.8	2 501 623	2 501 702	On gene	ENZ95144.1	Ribonucleotide diphosphate reductase submit beta COG0208		9.4	9.4	12.4	12.4	12.4	12.4	12.4	2.4	9.4	9.4	8.4	12.4	9.4	9.4	11.4	11.4	11.4	9.4	9.4	9.4	27.4	31.4	17.4	22.4	16.4	24.4	19.4	23.4	15.4	14.4	6.4	7.4	3.4	6.4	7.4	8.4	3.4	NA	4.4
TR39	CATCA	5	9.8	49	2 523 425	2 523 473	Intergenic	N / A	NR		7.8	6.8	6.8	7.8	7.8	7.8	7.8	6.8	7.8	7.8	6.8	6.8	6.8	6.8	6.8	6.8	6.8	6.8	6.8	6.8	15.8	15.8	14.8	14.8	14.8	13.8	12.8	13.8	13.8	14.8	14.8	14.8	14.8	3.8	3.8	14.8	3.8	9.8	14.8
TR41	AGCCAAGGGGAC	12	9.5	114	2 594 644	2 594 758	On gene	ENZ94838.1	HrpF protein		8.5	8.5	9.5	10.5	10.5	10.5	10.5	9.5	10.5	10.5	9.5	8.5	8.5	9.5	8.5	9.5	9.5	9.5	3.5	9.5	9.5	9.5	9.5	9.5	9.5	9.5	9.5	9.5	9.5	9.5	9.5	9.5	9.5	9.5	9.5	9.5	9.5	9.5	9.5
TR43	CGGTGAT	7	4.7	32.9	2 596 329	2 596 361	On gene	ENZ94842.1	Transposase IS1478		3.7	5.7	5.7	3.7	3.7	3.7	3.7	5.7	3.7	3.7	5.7	5.7	5.7	5.7	5.7	5.7	5.7	5.7	3.7	5.7	4.7	4.7	4.7	4.7	4.7	4.7	4.7	4.7	4.7	4.7	4.7	4.7	4.7	4.7	4.7	4.7	4.7	4.7	4.7
TR44	CAAGG	5	5.2	26	2 720 386	2 720 411	On gene	ENZ94940.1	Hypothetical protein		5.2	5.2	5.2	5.2	5.2	5.2	5.2	5.2	5.2	5.2	5.2	5.2	5.2	5.2	5.2	5.2	5.2	5.2	5.2	5.2	5.2	5.2	5.2	5.2	6.2	5.2	5.2	5.2	5.2	5.2	6.2	5.2	5.2	5.2	5.2	5.2	5.2	5.2	5.2
TR45	ACG	3	8.6	25.8	2 728 483	2 728 508	On gene	ENZ94949.1	mRNA 3'end processing factor exonuclase COG1236		3.6	3.6	3.6	3.6	3.6	3.6	3.6	3.6	3.6	3.6	3.6	3.6	3.6	3.6	3.6	3.6	3.6	3.6	3.6	3.6	8.6	8.6	8.6	8.6	8.6	8.6	8.6	8.6	8.6	8.6	8.6	8.6	8.6	8.6	8.6	8.6	8.6	8.6	8.6
TR47	AGGACA	6	6.8	40.8	3 495 337	3 495 377	On gene	ENZ94179.1	Membrane associated phospholipide phosphatase		5.8	6.8	3.8	3.8	5.8	3.8	3.8	3.8	3.8	3.8	3.8	6.8	6.8	3.8	3.8	3.8	3.8	3.8	3.8	3.8	5.8	6.8	6.8	6.8	6.8	6.8	6.8	6.8	6.8	6.8	6.8	6.8	6.8	6.8	6.8	6.8	6.8	6.8	6.8
TR49	GCTTCCGCAGCTTT	14	2.7	37.8	3 874 196	3 874 234	On gene	ENZ93753.1	Phasin family protein		1.7	1.7	1.7	1.7	1.7	1.7	1.7	1.7	1.7	1.7	1.7	1.7	1.7	1.7	1.7	1.7	1.7	1.7	1.7	1.7	2.7	2.7	2.7	2.7	2.7	2.7	2.7	2.7	2.7	2.7	2.7	2.7	2.7	2.7	2.7	2.7	2.7	2.7	2.7
TR51	AGCAACAAGAGCAGCAACGAGAAC	24	2.6	62.4	3 951 116	3 951 178	On gene	ENZ93833.1	Type IV secrection system protein VirD4 COG3505		2	2	2	2	2	2	2	2	2	2	2	2	2	2	2	2	2	2	2	2	2.6	2.6	2.6	2.6	2.6	2.6	2.6	2.6	2.6	2.6	2.6	2.6	2.6	2.6	2.6	2.6	2.6	2.6	2.6
TR52	GCTTGAGT	8	8.8	70.4	4 040 102	4 040 172	Intergenic	N / A	NR		7.8	4.8	7.8	7.8	7.8	7.8	7.8	7.8	7.8	7.8	7.8	7.8	7.8	7.8	7.8	7.8	7.8	7.8	7.8	7.8	9.8	9.8	9.8	9.8	9.8	9.8	10.8	9.8	9.8	10.8	7.8	7.8	7.8	7.8	7.8	7.8	7.8	7.8	7.8
TR54	CGACAGCCTCAGCGGGCAGCGCGTGCGCAGCCG	33	3.1	102.3	4 146 809	4 146 911	On gene	ENZ93574.1	Hypothetical protein		3.1	3.1	3.1	3.1	3.1	3.1	3.1	4.1	3.1	3.1	3.1	4.1	3.1	4.1	4.1	4.1	4.1	4.1	3.1	2.8	3.1	3.1	3.1	3.1	3.1	3.1	3.1	3.1	3.1	3.1	3.1	3.1	3.1	3.1	3.1	3.1	3.1	3.1	3.1
TR55	GATCCT	6	4.5	27	4 163 996	4 164 022	On gene	ENZ93584.1	Pseudouridylate synthase COG1187		4.5	4.5	4.5	4.5	4.5	4.5	4.5	4.5	4.5	4.5	4.5	4.5	4.5	4.5	4.5	4.5	4.5	4.5	4.5	4.5	4.5	4.5	4.5	4.5	4.5	4.5	4.5	4.5	4.5	4.5	4.5	4.5	4.5	4.5	4.5	4.5	4.5	4.5	4.5
Unused VNTRs due to lack of information or identical repeats through all strains											F1-81	F1-80	F2-02	ICMP 4019	ICMP 6269	ICMP 6277	ICMP 6278	PD 2660	ICMP 6646	ICMP 6648	CFBP 6767	CFBP 1558	CFBP 2510	PD 3145	NCPPB 1822	NCPPB 2473	PD 2662	NBC 2815	ICMP 5813	NCPPB 3743	ICMP 20574	ICMP 20572	ICMP 20573	ICMP 20575	CFBP 4784	CFBP 4785	ICMP 13779	CFBP 5257	CFBP 5260	CFBP 5253	PD 3170	PD 4634	PD 4932	PD 5205	PD 5365	PD 5482	PD 6879	PD 6840	PD 3880
TR03	CAAGTGC	7	4.1	28.7	188 023	188 051	On gene	ENZ97139.1	Transposase COG3039		NA	NA	NA	NA	NA	NA	NA	NA	NA	NA	NA	NA	NA	NA	NA	NA	NA	NA	NA	NA	NA	NA	NA	NA	NA	NA	NA	NA	NA	NA	3.1	NA	NA	NA	NA	NA	NA	NA	NA
TR11	TGGGGT	6	6.6	39.6	629 904	629 943	On gene	ENZ96676.1	5' nucleotidase		3.6	3.6	3.6	3.6	3.6	3.6	3.6	3.6	3.6	3.6	3.6	3.6	3.6	3.6	3.6	3.6	3.6	3.6	3.6	3.6	NA	NA	NA	NA	NA	NA	NA	NA	NA	NA	6.6	6.6	6.6	6.6	6.6	6.6	6.6	6.6	6.6
TR13	TGCCTTAG	8	4	32	951 450	951 481	Intergenic	N / A	NR		NA	NA	NA	NA	NA	NA	NA	3.6	NA	NA	NA	NA	NA	3.6	NA	NA	NA	NA	NA	NA	NA	NA	NA	NA	NA	4	NA	NA	NA	4	NA	NA	NA	NA	NA	NA	NA	NA	NA
TR14	CCAATGCCAATCT	13	2.7	35.1	1 004 203	1 004 238	N / A	N / A	NR		NA	NA	NA	NA	NA	NA	NA	NA	NA	NA	NA	NA	NA	NA	NA	NA	NA	NA	NA	NA	NA	NA	NA	NA	NA	NA	NA	NA	NA	NA	NA	NA	NA	NA	NA	NA	NA	NA	NA
TR17	AGCTTGCTGCGATCGCCGGCGATCTGGGTGCTGTCGGCGCCGGCGATC	48	2.1	100.8	1 397 911	1 398 015	On gene	ENZ96073.1	Ice nucleation protein COG3501, uncharacterized protein conserved in bacteria		2.1	2.1	2.1	2.1	2.1	2.1	2.1	2.1	2.1	2.1	2.1	2.1	2.1	2.1	2.1	2.1	2.1	2.1	2.1	2.1	2.1	2.1	2.1	2.1	2.1	2.1	2.1	2.1	2.1	2.1	2.1	2.1	2.1	2.1	2.1	2.1	2.1	2.1	2.1
TR18	GGTGCTGCCGTAGCCGGCGGTCAGCGTGCTGTTGTCCAGAGCCATCAG	48	4.6	220.8	1 398 223	1 398 444	On gene	ENZ96073.1	Ice nucleation protein COG3501, uncharacterized protein conserved in bacteria		4.6	4.6	4.6	4.6	4.6	4.6	4.6	4.6	4.6	4.6	4.6	4.6	4.6	4.6	4.6	4.6	4.6	4.6	4.6	4.6	4.6	4.6	4.6	4.6	4.6	4.6	4.6	4.6	4.6	4.6	4.6	4.6	4.6	4.6	4.6	4.6	4.6	4.6	4.6
TR19	GCGGTCAGGGTGCTGCCATAACCG	24	5.7	136.8	1 398 407	1 398 545	On gene	ENZ96073.1	Ice nucleation protein COG3501, uncharacterized protein conserved in bacteria		5.7	5.7	5.7	5.7	5.7	5.7	5.7	5.7	5.7	5.7	5.7	5.7	5.7	5.7	5.7	5.7	5.7	5.7	5.7	5.7	5.7	5.7	5.7	5.7	5.7	5.7	5.7	5.7	5.7	5.7	5.7	5.7	5.7	5.7	NA	NA	5.7	5.7	NA
TR22	CTGCCCGCCCCGCGA	15	2.5	37.5	1 597 659	1 597 696	Intergenic	N / A	NR		NA	NA	NA	NA	NA	NA	NA	NA	NA	NA	NA	NA	NA	NA	NA	NA	NA	NA	NA	NA	NA	NA	NA	NA	NA	NA	NA	NA	2.5	NA	2.5	2.5	2.5	2.5	2.5	2.5	2.5	2.5	2.5
TR23	GGTGAACAACGG	12	4.6	55.2	1 598 306	1 598 361	Intergenic	N / A	NR		NA	NA	NA	NA	NA	NA	NA	NA	NA	NA	NA	NA	NA	NA	NA	NA	NA	NA	NA	NA	NA	NA	NA	NA	NA	NA	NA	NA	NA	NA	NA	NA	NA	NA	NA	NA	NA	NA	NA
TR24	GGTGAACAACGG	12	3.1	37.2	1 598 400	1 598 437	N / A	N / A	NR		NA	NA	NA	NA	NA	NA	NA	NA	NA	NA	NA	NA	NA	NA	NA	NA	NA	NA	NA	NA	NA	NA	NA	NA	NA	NA	NA	NA	NA	NA	NA	NA	NA	NA	NA	NA	NA	NA	NA
TR26	ATCTGAATCTGC	12	7.9	94.8	1 748 848	1 748 942	On gene	ENZ95727.2	Hypothetical protein		NA	NA	NA	NA	NA	NA	NA	NA	NA	NA	NA	NA	NA	NA	NA	NA	NA	NA	NA	NA	NA	NA	NA	NA	NA	NA	NA	NA	NA	NA	NA	NA	NA	NA	NA	NA	NA	NA	NA
TR27	CCCAACCA	8	71.7	573.6	1 830 290	1 830 863	Intergenic	N / A	NR		NA	NA	NA	NA	NA	NA	NA	NA	NA	NA	NA	NA	NA	NA	NA	NA	NA	NA	NA	NA	NA	NA	NA	NA	NA	NA	NA	NA	NA	NA	NA	NA	NA	NA	NA	NA	NA	NA	NA
TR36	CGACCAAAGACGCGGCCAAGCAGAAGCTAACCA	33	2.6	85.8	2 420 985	2 421 072	On gene	ENZ95070.1	Histone H1		2.6	2.6	2.6	2.6	2.6	2.6	2.6	2.6	2.6	2.6	2.6	2.6	2.6	2.6	2.6	2.6	2.6	2.6	2.6	2.6	2.6	2.6	2.6	2.6	2.6	2.6	2.6	2.6	2.6	2.6	2.6	2.6	2.6	2.6	2.6	2.6	2.6	2.6	2.6
TR40	GCACCAGCCACTCAGCCGAGCGATGAG	27	3	81	2 592 449	2 592 529	On gene	ENZ94838.1	HrpF protein		3	3	3	3	3	3	3	3	3	3	3	3	3	3	3	3	3	3	3	3	3	3	3	3	3	3	3	3	3	3	3	3	3	3	3	3	3	3	3
TR42	AGCCAAGGGGGT	12	3.8	45.6	2 594 644	2 594 689	On gene	ENZ94838.1	HrpF protein		NA	NA	NA	NA	NA	NA	NA	NA	NA	NA	NA	NA	NA	NA	NA	NA	NA	NA	NA	NA	NA	NA	NA	NA	NA	NA	NA	NA	NA	NA	NA	NA	NA	NA	NA	NA	NA	NA	NA
TR46	CCAGCGCAGCAG	12	2.7	32.4	3 222 638	3 222 670	On gene	ENZ94332.1	Transposase IS1478		NA	NA	NA	NA	NA	NA	NA	NA	NA	NA	NA	NA	NA	NA	NA	NA	NA	NA	NA	NA	NA	NA	NA	NA	NA	NA	NA	NA	NA	NA	NA	NA	NA	NA	NA	NA	NA	NA	NA
TR48	ATCGGT	6	6	36	3 665 588	3 665 623	On gene	ENZ94004.1	Zinc-containing alcohol dehydrogenase COG1064		NA	NA	NA	NA	NA	NA	NA	NA	NA	NA	NA	NA	NA	NA	NA	NA	NA	NA	NA	NA	6	6	6	6	6	6	6	6	6	6	6	NA	6	6	6	6	6	5	6
TR50	CAGCAACAAGAGCAG	15	4.2	63	3 947 268	3 947 331	On gene	ENZ93831.1	Hypothetical protein		NA	2.2	3.2	NA	NA	NA	NA	NA	NA	NA	2.2	2.2	NA	NA	2.2	2.2	NA	NA	NA	2.2	4.2	4.2	4.2	4.2	4.2	4.2	4.2	4.2	4.2	5.2	4.2	4.2	4.2	4.2	4.2	4.2	4.2	4.2	4.2
TR53	TTGGTGC	7	6.4	44.8	4 045 136	4 045 180	Intergenic	N / A	NR		NA	NA	NA	NA	NA	NA	NA	NA	NA	NA	NA	NA	NA	NA	NA	NA	NA	NA	NA	NA	NA	NA	NA	NA	NA	NA	NA	NA	NA	NA	NA	NA	NA	NA	NA	NA	NA	NA	NA
N / A, not applicable. NR, not relevant.
[truncated: 19 more columns]
